# Supplementary material for: Analysis of macular microvasculature with optical coherence tomography angiography for migraine: A systematic review and meta-analysis
Source: Front Neurol. 2022 Oct 13;13:1001304. doi: 10.3389/fneur.2022.1001304 (PMC9606770; doi:10.3389/fneur.2022.1001304)
Supplement: Supplementary Appendix 1 — Diagnostic criteria. [file Data_Sheet_1.zip]

Archive with 6 entries (6 files):
- Supplementary Material/Supplementary Appendix 1.docx
- Supplementary Material/Supplementary Appendix 2.docx
- Supplementary Material/Supplementary Figure1-16.docx
- Supplementary Material/Supplementary Table 1.xlsx
- Supplementary Material/Supplementary Table 3.xlsx
- Supplementary Material/Supplementary Table 2.xlsx
